# Supplementary material for: Craniofacial ontogeny in Tylosaurinae
Source: PeerJ. 2020 Oct 20;8:e10145. doi: 10.7717/peerj.10145 (PMC7583613; doi:10.7717/peerj.10145)
Supplement: Supplemental Information 1 — Asterisks indicate specimens that were studied first-hand. Question marks indicate missing information due to fragmentary specimens, unclear photographs or descriptions, etc. Specimens that were excluded from the analysis (i.e. wildcard specimens, specimens with incomplete or redundant coding) are noted in Table S2. FHSM VP-14845 is a neonate assigned to Tylosaurus sp. (Konishi, Jiménez-Huidobro & Caldwell, 2018); MCZ 4374 is the holotype of Tylosaurus and T. proriger; TMP 1982.050.0010 is a cast of LACMNH 28964; CMN 51258 through 51263 are fragments from a single individual (Stewart & Mallon, 2018). [file peerj-08-10145-s001.nex]

#NEXUS
[written Sat Sep 05 19:11:23 EDT 2020 by Mesquite  version 3.61 (build 927) at Murphy/192.168.1.97]

BEGIN TAXA;
	TITLE Taxa;
	DIMENSIONS NTAX=42;
	TAXLABELS
		Artificial_Embryo Artificial_Adult 'Tsp FHSM VP 14845*' Tp_RMM_5610 Tp_MCZ_4374 Tp_KUVP_1129 Tp_AMNH_1543 'Tp CMN 51258-63' Tp_CMN_8162 'Tp KUVP 5033*' 'Tp FHSM VP 3*' 'Tp FMNH P15144*' 'Tp AMNH 221*' 'Tp AMNH 4909*' 'Tp AMNH 1555*' Tp_HMG_1288 Tp_USNM_6086 Tp_USNM_8898 Tp_YPM_3990 Tp_YPM_1268 Tp_YPM_3977 Tp_YPM_4002 Tp_YPM_3981 'Tp KUVP 1032*' 'Tp AMNH 1585*' 'Tp KUVP 66129*' 'Tp FFHM 1997-10' Tp_TMP_1982.050.0010 'Tp FMNH UR902*' 'Tp FMNH UR820*' Tp_GSM_1 Tp_ROM_7906 'Tp AMNH 2160*' 'Tp AMNH 1560*' 'Tp AMNH 1592*' 'Tp FHSM VP 6907*' 'Tp FHSM VP 2496*' 'Tp KUVP 1033*' 'Tp KUVP 50090*' 'Tp KUVP 28705*' 'Tp KUVP 65636*' 'Tp KUVP 1020*' 
	;

END;


BEGIN CHARACTERS;
	TITLE  Character_Matrix;
	DIMENSIONS  NCHAR=59;
	FORMAT DATATYPE = STANDARD RESPECTCASE GAP = - MISSING = ? SYMBOLS = "  0 1 2 3 4 5 6";
	CHARSTATELABELS 
		1 TSL,
		2 PmxRos,
		3 'PmxRos, PmxRos : TSL',
		4 'PmxRos, shape',
		5 'PmxRos, Foramina, size',
		6 'PmxMx Suture, term',
		7 'PmxMx Suture, shape',
		8 Mx_tooth_count,
		9 'Mx1Mx6 : TSL',
		10 QuaH,
		11 Qua_SSP_length,
		12 Qua_SSP_thickness,
		13 Qua_SSP_curvature,
		14 Qua_SSP_constriction,
		15 Qua_InfStP_devel,
		16 Qua_InfStP_shape,
		17 'QuaH : TSL',
		18 'Qua Ala, thickness',
		19 'Qua Ala, concavity depth',
		20 'Qua Ala, antven corner',
		21 'Qua Ala, rim distinct',
		22 'Qua Ala, lat rim end posit',
		23 'Qua, med ridge diversion',
		24 'Qua, StPit definition',
		25 'Qua Artic Con, spongy',
		26 'Qua Artic Con, antdor deflect',
		27 'Qua Artic Con, width',
		28 'Fr, shape',
		29 FrPar_Suture_complex,
		30 'Fr, poslat proc shape',
		31 'Fr, dor mid crest',
		32 'Fr, med suture flange size',
		33 PrfPosorbfr_overlap,
		34 Prf_vaulting,
		35 'Par, pos pegs',
		36 'Par, dors med lat inv by Fr',
		37 'Par, nuch fossa',
		38 'Par, lat borders',
		39 'Par, par foramen position',
		40 Jug_posven_proc,
		41 Jug_posven_angle,
		42 Jug_asc_ramus_size,
		43 Ptery_tooth_count,
		44 'Ptery, Ectptery-Mx contact',
		45 'Ptery, Ectptery lat proc shape',
		46 Basiocci_shape,
		47 Basiocci_spongy,
		48 Basiocci_med_floor_foramina,
		49 Den_depth,
		50 'Den, preden proc',
		51 'D1D6 : TSL',
		52 'D1D6 : DenL',
		53 'DenL : LowjawL',
		54 Den_tooth_count,
		55 Splen_dormed_proc_notch,
		56 Surang_med_exposure_ven_to_Coro,
		57 Coro_antlat_flange_notch,
		58 Coro_posven_proc,
		59 Tooth_fluting ; 
	MATRIX
	Artificial_Embryo     00000000000000000000000000000000000000000000000000000000000
	Artificial_Adult      3111112403111?1111101??111?00110??0?1011101?1?1??11114??12?
	'Tsp FHSM VP 14845*'  0100?????0200???00000??10????????????????????????????????0?
	Tp_RMM_5610           1100110?0110??100??01????0?00010??1?001010??????????????01?
	Tp_MCZ_4374           ?1?01?1????????????????????????????????????????????????????
	Tp_KUVP_1129          ?1?11?2????????????????????????????????????????????????????
	Tp_AMNH_1543          ???01?????????1????????????????????????????????????????????
	'Tp CMN 51258-63'     ?????????10???10?000????10??0?????????2????????????????????
	Tp_CMN_8162           11?0?1?4011???110???1??????00010??0??0101???????000004?????
	'Tp KUVP 5033*'       411?????04??1?1111001??111?1?11?????????????????1?112???12?
	'Tp FHSM VP 3*'       3111(0 1)11403111?1111001??111???1????0?10?110??1???111114??12?
	'Tp FMNH P15144*'     3111(0 1)?2403111?1111101??111?0?110??0?0011101?1?1?011113??12?
	'Tp AMNH 221*'        31?1(0 1)12??211??110???1???11?00110???????110??1?1?0???2????1?
	'Tp AMNH 4909*'       1110110?01101?1110001??111?00010??0?1020101?0?1?101104?????
	'Tp AMNH 1555*'       ?????????3110?11?1101??111???????????????????????1???????2?
	Tp_HMG_1288           ?1??????????????????????????????????????1????????1?????????
	Tp_USNM_6086          11?011??01??????1??01??????00110???????110??????1?001??????
	Tp_USNM_8898          11101???1?????????????????????1?????????????????11000??????
	Tp_YPM_3990           ???????????????????????????????????????????????????????????
	Tp_YPM_1268           ?????????1?????????????????????????????????????????????????
	Tp_YPM_3977           ?????????1?????????????????????????????????????????0???????
	Tp_YPM_4002           ???????????????????????????????????????????????????????????
	Tp_YPM_3981           ?????????3????1????????????????????????????????????????????
	'Tp KUVP 1032*'       3111112403101?1111101??111?1??10??????????1???1?111024?????
	'Tp AMNH 1585*'       ???????????????????????????00011??????1???????0??????????1?
	'Tp KUVP 66129*'      1100112?11????100???1???11?00110??0?002010??????000105??01?
	'Tp FFHM 1997-10'     3110112413????111??01??????00110??0???211???????110024???1?
	Tp_TMP_1982.050.0010  211?????02????1?1?????????????1???????????????????110??????
	'Tp FMNH UR902*'      ?????????10?0?10?1101??110?00?10??????1???????0????????????
	'Tp FMNH UR820*'      ?1?11????????????????????????????????????????????1?????????
	Tp_GSM_1              211?????12??????1?????????????????????????????????102??????
	Tp_ROM_7906           311?????12??????1?????????????????????????????????1????????
	'Tp AMNH 2160*'       ?1?00?????????????????????????????????????????1??1?????????
	'Tp AMNH 1560*'       ?1?0???????????????????????????????????????????????????????
	'Tp AMNH 1592*'       ?????????10?0?10?10?1??110?????????????????????????????????
	'Tp FHSM VP 6907*'    ?1?11????????????????????????????????????????????0?????????
	'Tp FHSM VP 2496*'    ?????????????????????????????????????????????????1?????????
	'Tp KUVP 1033*'       2110012402101?111?101???11?00011??0?10?110??????101114?????
	'Tp KUVP 50090*'      31011???0?????????????????????1???0?10??????????1?002??????
	'Tp KUVP 28705*'      111001140??????????????????00011??1?101?101?0???????????01?
	'Tp KUVP 65636*'      311101(0 2)5031???111???1???11?00110??????2?????????101124??12?
	'Tp KUVP 1020*'       ????0????1110?10?1101??111??????????????????0???????????12?

;

END;
BEGIN ASSUMPTIONS;
	TYPESET * UNTITLED   =  unord:  1- 59;

END;

BEGIN NOTES;

	SUT   TAXON = 1 NAME = color INTEGER = 10;
	SUT   TAXON = 4 NAME = color INTEGER = 10;
	SUT   TAXON = 5 NAME = color INTEGER = 10;
	SUT   TAXON = 6 NAME = color INTEGER = 10;
	SUT   TAXON = 7 NAME = color INTEGER = 10;
	SUT   TAXON = 8 NAME = color INTEGER = 10;
	SUT   TAXON = 9 NAME = color INTEGER = 10;
	SUT   TAXON = 10 NAME = color INTEGER = 10;
	SUT   TAXON = 11 NAME = color INTEGER = 10;
	SUT   TAXON = 12 NAME = color INTEGER = 10;
	SUT   TAXON = 13 NAME = color INTEGER = 10;
	SUT   TAXON = 14 NAME = color INTEGER = 10;
	SUT   TAXON = 15 NAME = color INTEGER = 10;
	SUT   TAXON = 16 NAME = color INTEGER = 10;
	SUT   TAXON = 17 NAME = color INTEGER = 10;
	SUT   TAXON = 18 NAME = color INTEGER = 10;
	SUT   TAXON = 19 NAME = color INTEGER = 10;
	SUT   TAXON = 20 NAME = color INTEGER = 10;
	SUT   TAXON = 21 NAME = color INTEGER = 10;
	SUT   TAXON = 22 NAME = color INTEGER = 10;
	SUT   TAXON = 23 NAME = color INTEGER = 10;
	SUT   TAXON = 24 NAME = color INTEGER = 10;
	SUT   TAXON = 25 NAME = color INTEGER = 10;
	SUT   TAXON = 26 NAME = color INTEGER = 10;
	SUT   TAXON = 27 NAME = color INTEGER = 10;
	SUT   TAXON = 28 NAME = color INTEGER = 10;
	SUT   TAXON = 29 NAME = color INTEGER = 10;
	SUT   TAXON = 30 NAME = color INTEGER = 10;
	SUT   TAXON = 31 NAME = color INTEGER = 10;
	SUT   TAXON = 32 NAME = color INTEGER = 10;
	SUT   TAXON = 33 NAME = color INTEGER = 10;
	SUT   TAXON = 34 NAME = color INTEGER = 10;
	SUT   TAXON = 35 NAME = color INTEGER = 10;
	SUT   TAXON = 36 NAME = color INTEGER = 10;
	SUT   TAXON = 37 NAME = color INTEGER = 10;
	SUT   TAXON = 38 NAME = color INTEGER = 10;
	SUT   TAXON = 39 NAME = color INTEGER = 10;
	SUT   TAXON = 40 NAME = color INTEGER = 10;
	SUT   TAXON = 41 NAME = color INTEGER = 10;
	SUT   TAXON = 42 NAME = color INTEGER = 10;

END;

BEGIN MESQUITECHARMODELS;
	ProbModelSet * UNTITLED   =  'Mk1 (est.)':  1- 59;
END;

Begin MESQUITE;
		MESQUITESCRIPTVERSION 2;
		TITLE AUTO;
		tell ProjectCoordinator;
		timeSaved 1599347483093;
		getEmployee #mesquite.minimal.ManageTaxa.ManageTaxa;
		tell It;
			setID 0 2072021611049309237;
			tell It;
				setDefaultOrder  0 42 41 2 3 4 5 6 7 8 9 10 11 12 13 14 15 16 17 18 19 20 21 22 23 24 25 26 27 28 29 30 31 32 33 34 35 36 37 38 39 40;
				attachments ;
			endTell;
		endTell;
		getEmployee #mesquite.charMatrices.ManageCharacters.ManageCharacters;
		tell It;
			setID 0 3175187488876353695;
			mqVersion 361;
			checksumv 0 3 114854719 null  getNumChars 59 numChars 59 getNumTaxa 42 numTaxa 42   short true   bits 63   states 63   sumSquaresStatesOnly 10266.0 sumSquares 10266.0 longCompressibleToShort false usingShortMatrix true   NumFiles 1 NumMatrices 1;
			mqVersion;
		endTell;
		getWindow;
		tell It;
			suppress;
			setResourcesState false false 68;
			setPopoutState 300;
			setExplanationSize 0;
			setAnnotationSize 0;
			setFontIncAnnot 0;
			setFontIncExp 0;
			setSize 788 592;
			setLocation 38 85;
			setFont SanSerif;
			setFontSize 10;
			getToolPalette;
			tell It;
			endTell;
			desuppress;
		endTell;
		getEmployee  #mesquite.charMatrices.BasicDataWindowCoord.BasicDataWindowCoord;
		tell It;
			showDataWindow #3175187488876353695 #mesquite.charMatrices.BasicDataWindowMaker.BasicDataWindowMaker;
			tell It;
				getWindow;
				tell It;
					setExplanationSize 30;
					setAnnotationSize 20;
					setFontIncAnnot 0;
					setFontIncExp 0;
					setSize 720 520;
					setLocation 38 85;
					setFont SanSerif;
					setFontSize 10;
					getToolPalette;
					tell It;
						setTool mesquite.charMatrices.BasicDataWindowMaker.BasicDataWindow.ibeam;
					endTell;
					setActive;
					setTool mesquite.charMatrices.BasicDataWindowMaker.BasicDataWindow.ibeam;
					colorCells  #mesquite.charMatrices.NoColor.NoColor;
					colorRowNames  #mesquite.charMatrices.TaxonGroupColor.TaxonGroupColor;
					colorColumnNames  #mesquite.charMatrices.CharGroupColor.CharGroupColor;
					colorText  #mesquite.charMatrices.NoColor.NoColor;
					setBackground White;
					toggleShowNames off;
					toggleShowTaxonNames on;
					toggleTight off;
					toggleThinRows off;
					toggleShowChanges on;
					toggleSeparateLines off;
					toggleShowStates on;
					toggleReduceCellBorders off;
					toggleAutoWCharNames on;
					toggleAutoTaxonNames off;
					toggleShowDefaultCharNames off;
					toggleConstrainCW on;
					toggleBirdsEye off;
					toggleShowPaleGrid off;
					toggleShowPaleCellColors off;
					toggleShowPaleExcluded off;
					togglePaleInapplicable on;
					togglePaleMissing off;
					toggleShowBoldCellText off;
					toggleAllowAutosize on;
					toggleColorsPanel off;
					toggleDiagonal on;
					setDiagonalHeight 80;
					toggleLinkedScrolling on;
					toggleScrollLinkedTables off;
				endTell;
				showWindow;
				getWindow;
				tell It;
					forceAutosize;
				endTell;
				getEmployee #mesquite.charMatrices.AlterData.AlterData;
				tell It;
					toggleBySubmenus off;
				endTell;
				getEmployee #mesquite.charMatrices.ColorByState.ColorByState;
				tell It;
					setStateLimit 9;
					toggleUniformMaximum on;
				endTell;
				getEmployee #mesquite.charMatrices.ColorCells.ColorCells;
				tell It;
					setColor Red;
					removeColor off;
				endTell;
				getEmployee #mesquite.categ.StateNamesStrip.StateNamesStrip;
				tell It;
					showStrip off;
				endTell;
				getEmployee #mesquite.charMatrices.AnnotPanel.AnnotPanel;
				tell It;
					togglePanel off;
				endTell;
				getEmployee #mesquite.charMatrices.CharReferenceStrip.CharReferenceStrip;
				tell It;
					showStrip off;
				endTell;
				getEmployee #mesquite.charMatrices.QuickKeySelector.QuickKeySelector;
				tell It;
					autotabOff;
				endTell;
				getEmployee #mesquite.charMatrices.SelSummaryStrip.SelSummaryStrip;
				tell It;
					showStrip off;
				endTell;
				getEmployee #mesquite.categ.SmallStateNamesEditor.SmallStateNamesEditor;
				tell It;
					panelOpen true;
				endTell;
			endTell;
		endTell;
		endTell;
end;
