# Supplementary material for: Craniofacial ontogeny in Tylosaurinae
Source: PeerJ. 2020 Oct 20;8:e10145. doi: 10.7717/peerj.10145 (PMC7583613; doi:10.7717/peerj.10145)
Supplement: Supplemental Information 2 — Asterisks indicate specimens that were studied first-hand. Question marks indicate missing information due to fragmentary specimens, unclear photographs or descriptions, etc. Specimens that were excluded from the analysis (i.e. wildcard specimens, specimens with incomplete or redundant coding) are noted in Table S2. AMNH FARB 1565 is the holotype of T. nepaeolicus; FHSM VP-2295 is the holotype of T. kansasensis; AMNH FARB 124 and 134 are a skull and jaws, respectively, from a single individual (Jiménez-Huidobro & Caldwell, 2019); FHSM VP-78 is referred to by Russell (1967) as FHM 1654. [file peerj-08-10145-s002.nex]

#NEXUS
[written Sat Sep 05 19:13:01 EDT 2020 by Mesquite  version 3.61 (build 927) at Murphy/192.168.1.97]

BEGIN TAXA;
	TITLE Taxa;
	DIMENSIONS NTAX=38;
	TAXLABELS
		Artificial_Embryo Artificial_Adult 'Tsp FHSM VP 14845*' 'Tn AMNH 1565*' 'Tn AMNH 124/134*' Tn_YPM_3980 Tn_YPM_3970 Tn_YPM_3969 Tn_YPM_3974 'Tn AMNH 1561*' 'Tn FHSM VP 7262*' 'Tn FHSM VP 2209*' Tn_YPM_3979 Tn_YPM_3992 Tn_YPM_4000 Tn_YPM_3976 'Tn AMNH 2167*' 'Tk FHSM VP 2295*' 'Tk FHSM VP 78*' 'Tk FHSM VP 2495*' 'Tk FHSM VP 3366*' 'Tk FHSM VP 9350*' 'Tk FHSM VP 13742*' 'Tk FHSM VP 14848*' 'Tk FHSM VP 15631*' 'Tk FHSM VP 15632*' 'Tk FGM V 43*' Tk_MCZ_1589 Tk_YPM_40796 Tk_LACMNH_127815 'Tk TMM 40092-27' 'Tk TMM 31051-64' Tk_IPB_R322 'Tk FHSM VP 17206*' 'Tk FHSM VP 14840*' 'Tk FMNH PR2103 Bob*' 'Tk FMNH UC1342*' 'Tk FHSM VP 18520*' 
	;

END;


BEGIN CHARACTERS;
	TITLE  Character_Matrix;
	DIMENSIONS  NCHAR=59;
	FORMAT DATATYPE = STANDARD RESPECTCASE GAP = - MISSING = ? SYMBOLS = "  0 1 2 3 4 5 6";
	CHARSTATELABELS 
		1 TSL,
		2 PmxRos,
		3 'PmxRos, PmxRos : TSL',
		4 'PmxRos, shape',
		5 'PmxRos, Foramina, size',
		6 'PmxMx Suture, term',
		7 'PmxMx Suture, shape',
		8 Mx_tooth_count,
		9 'Mx1Mx6 : TSL',
		10 QuaH,
		11 Qua_SSP_length,
		12 Qua_SSP_thickness,
		13 Qua_SSP_curvature,
		14 Qua_SSP_constriction,
		15 Qua_InfStP_devel,
		16 Qua_InfStP_shape,
		17 'QuaH : TSL',
		18 'Qua Ala, thickness',
		19 'Qua Ala, concavity depth',
		20 'Qua Ala, antven corner',
		21 'Qua Ala, rim distinct',
		22 'Qua Ala, lat rim end posit',
		23 'Qua, med ridge diversion',
		24 'Qua, StPit definition',
		25 'Qua Artic Con, spongy',
		26 'Qua Artic Con, antdor deflect',
		27 'Qua Artic Con, width',
		28 'Fr, shape',
		29 FrPar_Suture_complex,
		30 'Fr, poslat proc shape',
		31 'Fr, dor mid crest',
		32 'Fr, med suture flange size',
		33 PrfPosorbfr_overlap,
		34 Prf_vaulting,
		35 'Par, pos pegs',
		36 'Par, dors med lat inv by Fr',
		37 'Par, nuch fossa',
		38 'Par, lat borders',
		39 'Par, par foramen position',
		40 Jug_posven_proc,
		41 Jug_posven_angle,
		42 Jug_asc_ramus_size,
		43 Ptery_tooth_count,
		44 'Ptery, Ectptery-Mx contact',
		45 'Ptery, Ectptery lat proc shape',
		46 Basiocci_shape,
		47 Basiocci_spongy,
		48 Basiocci_med_floor_foramina,
		49 Den_depth,
		50 'Den, preden proc',
		51 'D1D6 : TSL',
		52 'D1D6 : DenL',
		53 'DenL : LowjawL',
		54 Den_tooth_count,
		55 Splen_dormed_proc_notch,
		56 Surang_med_exposure_ven_to_Coro,
		57 Coro_antlat_flange_notch,
		58 Coro_posven_proc,
		59 Tooth_fluting ; 
	MATRIX
	Artificial_Embryo    00000000000000000000000000000000000000000000000000000000000
	Artificial_Adult     1101001401110?1011101??111?0?1?0??0?111???1?1?1?111113??11?
	'Tsp FHSM VP 14845*' 0100?????0200???00000??10????????????????????????????????0?
	'Tn AMNH 1565*'      ?????????1100?10?1101??110??????????????????????????????01?
	'Tn AMNH 124/134*'   1101?01411200?1011101??1???0?100??0?011???1?1?1?110023???1?
	Tn_YPM_3980          ?????????2?????????????????????????????????????????????????
	Tn_YPM_3970          ?????????211???????01????1?????????????????????????????????
	Tn_YPM_3969          ?1?01?1????????????????????????????????????????????????????
	Tn_YPM_3974          ?????????111???????01??111?0?100??0?011????????????0???????
	'Tn AMNH 1561*'      ?1?11?1??????????????????????????????????????????1??????11?
	'Tn FHSM VP 7262*'   ?1?01015?2????10????1??11??0??10??0?0??1011?1?1?00?1?5?????
	'Tn FHSM VP 2209*'   2111000402????101??01??11??0?1?0??0?111???????1?111113??11?
	Tn_YPM_3979          ???????????????????????????????????????????????????1???????
	Tn_YPM_3992          ?????????0?????????????????????????????????????????0???????
	Tn_YPM_4000          ?????????1?????????????????????????????????????????0???????
	Tn_YPM_3976          ?????????2?????????????????????????????????????????????????
	'Tn AMNH 2167*'      ?????????3211?10?1001??111?????????????????????????????????
	'Tk FHSM VP 2295*'   1100001401100?0?11101???11?0?011??1?10211???????111114??01?
	'Tk FHSM VP 78*'     010010??00200?0?0??00??101?0?011??1?101?????????001115?????
	'Tk FHSM VP 2495*'   ???????????????????????????0?010??1?101100??????10?124??01?
	'Tk FHSM VP 3366*'   ?1?01?1??1100?10?1101??111?????????????10?????1??1?0?5?????
	'Tk FHSM VP 9350*'   ?1?10?1??0010?0??1100??100??????????????????0?0?10?124??00?
	'Tk FHSM VP 13742*'  ?1?0???????????????????????0?111????????????1???11?124?????
	'Tk FHSM VP 14848*'  ?????????01?1?0??1100??000?????????????????????????????????
	'Tk FHSM VP 15631*'  ?1?00??????????????????????0?010??????110?????1??1???????0?
	'Tk FHSM VP 15632*'  01001?1?001?1?0?11101??001?0??11?????02???1?1?1?01111(2 4)??00?
	'Tk FGM V 43*'       21000?15012?1?1101101???11?????????????11?1???1?111114?????
	Tk_MCZ_1589          ?1?????4????????????????????????????????????????????1??????
	Tk_YPM_40796         ????????????????????????????????????????????????????1??????
	Tk_LACMNH_127815     1???????????????????????????????????????????????????1??????
	'Tk TMM 40092-27'    ?1?????????????????????????????????????????????????????????
	'Tk TMM 31051-64'    ?1?????????????????????????????????????????????????????????
	Tk_IPB_R322          0????01500????0?0???????????????????????????????????0??????
	'Tk FHSM VP 17206*'  ?1?00?0????????????????????????????????????????????????????
	'Tk FHSM VP 14840*'  ?1?00??????????????????????????????????????????????????????
	'Tk FMNH PR2103 Bob*'11100??401111?1011101??111?0?01???0?1111111?1???10111(5 6)??11?
	'Tk FMNH UC1342*'    ????????????????????????????????????????????????11?0?4?????
	'Tk FHSM VP 18520*'  ?1?01?1????????????????????0?0?0??0?0?1???????1????????????

;

END;
BEGIN ASSUMPTIONS;
	TYPESET * UNTITLED   =  unord:  1- 59;

END;

BEGIN NOTES;

	SUT   TAXON = 1 NAME = color INTEGER = 10;
	SUT   TAXON = 2 NAME = color INTEGER = 10;
	SUT   TAXON = 3 NAME = color INTEGER = 10;
	SUT   TAXON = 4 NAME = color INTEGER = 10;
	SUT   TAXON = 5 NAME = color INTEGER = 10;
	SUT   TAXON = 6 NAME = color INTEGER = 10;
	SUT   TAXON = 7 NAME = color INTEGER = 10;
	SUT   TAXON = 8 NAME = color INTEGER = 10;
	SUT   TAXON = 9 NAME = color INTEGER = 10;
	SUT   TAXON = 10 NAME = color INTEGER = 10;
	SUT   TAXON = 11 NAME = color INTEGER = 10;
	SUT   TAXON = 12 NAME = color INTEGER = 10;
	SUT   TAXON = 13 NAME = color INTEGER = 10;
	SUT   TAXON = 14 NAME = color INTEGER = 10;
	SUT   TAXON = 15 NAME = color INTEGER = 10;
	SUT   TAXON = 16 NAME = color INTEGER = 10;
	SUT   TAXON = 17 NAME = color INTEGER = 10;
	SUT   TAXON = 18 NAME = color INTEGER = 10;
	SUT   TAXON = 19 NAME = color INTEGER = 10;
	SUT   TAXON = 20 NAME = color INTEGER = 10;
	SUT   TAXON = 21 NAME = color INTEGER = 10;
	SUT   TAXON = 22 NAME = color INTEGER = 10;
	SUT   TAXON = 23 NAME = color INTEGER = 10;
	SUT   TAXON = 24 NAME = color INTEGER = 10;
	SUT   TAXON = 25 NAME = color INTEGER = 10;
	SUT   TAXON = 26 NAME = color INTEGER = 10;
	SUT   TAXON = 27 NAME = color INTEGER = 10;
	SUT   TAXON = 28 NAME = color INTEGER = 10;
	SUT   TAXON = 29 NAME = color INTEGER = 10;
	SUT   TAXON = 30 NAME = color INTEGER = 10;
	SUT   TAXON = 31 NAME = color INTEGER = 10;
	SUT   TAXON = 32 NAME = color INTEGER = 10;
	SUT   TAXON = 33 NAME = color INTEGER = 10;
	SUT   TAXON = 34 NAME = color INTEGER = 10;
	SUT   TAXON = 35 NAME = color INTEGER = 10;
	SUT   TAXON = 36 NAME = color INTEGER = 10;
	SUT   TAXON = 37 NAME = color INTEGER = 10;
	SUT   TAXON = 38 NAME = color INTEGER = 10;

END;

BEGIN MESQUITECHARMODELS;
	ProbModelSet * UNTITLED   =  'Mk1 (est.)':  1- 59;
END;

Begin MESQUITE;
		MESQUITESCRIPTVERSION 2;
		TITLE AUTO;
		tell ProjectCoordinator;
		timeSaved 1599347581494;
		getEmployee #mesquite.minimal.ManageTaxa.ManageTaxa;
		tell It;
			setID 0 2072021611049309237;
		endTell;
		getEmployee #mesquite.charMatrices.ManageCharacters.ManageCharacters;
		tell It;
			setID 0 3175187488876353695;
			mqVersion 361;
			checksumv 0 3 918663006 null  getNumChars 59 numChars 59 getNumTaxa 38 numTaxa 38   short true   bits 127   states 127   sumSquaresStatesOnly 20835.0 sumSquares 20835.0 longCompressibleToShort false usingShortMatrix true   NumFiles 1 NumMatrices 1;
			mqVersion;
		endTell;
		getWindow;
		tell It;
			suppress;
			setResourcesState false false 68;
			setPopoutState 300;
			setExplanationSize 0;
			setAnnotationSize 0;
			setFontIncAnnot 0;
			setFontIncExp 0;
			setSize 788 592;
			setLocation 38 85;
			setFont SanSerif;
			setFontSize 10;
			getToolPalette;
			tell It;
			endTell;
			desuppress;
		endTell;
		getEmployee  #mesquite.charMatrices.BasicDataWindowCoord.BasicDataWindowCoord;
		tell It;
			showDataWindow #3175187488876353695 #mesquite.charMatrices.BasicDataWindowMaker.BasicDataWindowMaker;
			tell It;
				getWindow;
				tell It;
					getTable;
					tell It;
						rowNamesWidth 110;
					endTell;
					setExplanationSize 30;
					setAnnotationSize 20;
					setFontIncAnnot 0;
					setFontIncExp 0;
					setSize 720 520;
					setLocation 38 85;
					setFont SanSerif;
					setFontSize 10;
					getToolPalette;
					tell It;
						setTool mesquite.charMatrices.BasicDataWindowMaker.BasicDataWindow.ibeam;
					endTell;
					setActive;
					setTool mesquite.charMatrices.BasicDataWindowMaker.BasicDataWindow.ibeam;
					colorCells  #mesquite.charMatrices.NoColor.NoColor;
					colorRowNames  #mesquite.charMatrices.TaxonGroupColor.TaxonGroupColor;
					colorColumnNames  #mesquite.charMatrices.CharGroupColor.CharGroupColor;
					colorText  #mesquite.charMatrices.NoColor.NoColor;
					setBackground White;
					toggleShowNames off;
					toggleShowTaxonNames on;
					toggleTight off;
					toggleThinRows off;
					toggleShowChanges on;
					toggleSeparateLines off;
					toggleShowStates on;
					toggleReduceCellBorders off;
					toggleAutoWCharNames on;
					toggleAutoTaxonNames off;
					toggleShowDefaultCharNames off;
					toggleConstrainCW on;
					toggleBirdsEye off;
					toggleShowPaleGrid off;
					toggleShowPaleCellColors off;
					toggleShowPaleExcluded off;
					togglePaleInapplicable on;
					togglePaleMissing off;
					toggleShowBoldCellText off;
					toggleAllowAutosize on;
					toggleColorsPanel off;
					toggleDiagonal on;
					setDiagonalHeight 80;
					toggleLinkedScrolling on;
					toggleScrollLinkedTables off;
				endTell;
				showWindow;
				getWindow;
				tell It;
					forceAutosize;
				endTell;
				getEmployee #mesquite.charMatrices.AlterData.AlterData;
				tell It;
					toggleBySubmenus off;
				endTell;
				getEmployee #mesquite.charMatrices.ColorByState.ColorByState;
				tell It;
					setStateLimit 9;
					toggleUniformMaximum on;
				endTell;
				getEmployee #mesquite.charMatrices.ColorCells.ColorCells;
				tell It;
					setColor Red;
					removeColor off;
				endTell;
				getEmployee #mesquite.categ.StateNamesStrip.StateNamesStrip;
				tell It;
					showStrip off;
				endTell;
				getEmployee #mesquite.charMatrices.AnnotPanel.AnnotPanel;
				tell It;
					togglePanel off;
				endTell;
				getEmployee #mesquite.charMatrices.CharReferenceStrip.CharReferenceStrip;
				tell It;
					showStrip off;
				endTell;
				getEmployee #mesquite.charMatrices.QuickKeySelector.QuickKeySelector;
				tell It;
					autotabOff;
				endTell;
				getEmployee #mesquite.charMatrices.SelSummaryStrip.SelSummaryStrip;
				tell It;
					showStrip off;
				endTell;
				getEmployee #mesquite.categ.SmallStateNamesEditor.SmallStateNamesEditor;
				tell It;
					panelOpen true;
				endTell;
			endTell;
		endTell;
		endTell;
end;
