# Supplementary material for: Craniofacial ontogeny in Tylosaurinae
Source: PeerJ. 2020 Oct 20;8:e10145. doi: 10.7717/peerj.10145 (PMC7583613; doi:10.7717/peerj.10145)
Supplement: Supplemental Information 5 [file peerj-08-10145-s005.xlsx]

## Sheet: Sheet1
Specimen ID	Location	Taxon	Description	Other Notes
AMNH FARB 124/134	American Museum of Natural History, New York, NY	Tylosaurus nepaeolicus	skull (124) and jaws (134)
AMNH FARB 1561	American Museum of Natural History, New York, NY	Tylosaurus nepaeolicus	skull and jaw fragments
AMNH FARB 1565	American Museum of Natural History, New York, NY	Tylosaurus nepaeolicus	skull and jaw fragments	holotype
AMNH FARB 2167	American Museum of Natural History, New York, NY	Tylosaurus nepaeolicus	quadrate, jaw fragments
AMNH FARB 1543	American Museum of Natural History, New York, NY	Tylosaurus proriger	unclear
AMNH FARB 1555	American Museum of Natural History, New York, NY	Tylosaurus proriger	skull and jaw fragments
AMNH FARB 1560	American Museum of Natural History, New York, NY	Tylosaurus proriger	skull and jaw fragments
AMNH FARB 1585	American Museum of Natural History, New York, NY	Tylosaurus proriger	skull and jaw fragments
AMNH FARB 1592	American Museum of Natural History, New York, NY	Tylosaurus proriger	quadrate, jaw and postcranial fragments
AMNH FARB 2160	American Museum of Natural History, New York, NY	Tylosaurus proriger	skull, jaw, and postcranial fragments
AMNH FARB 221	American Museum of Natural History, New York, NY	Tylosaurus proriger	articulated skeleton
AMNH FARB 4909	American Museum of Natural History, New York, NY	Tylosaurus proriger	skull and jaws
CMN 51258-51263	Canadian Museum of Nature, Aylmer, Quebec, Canada	Tylosaurus proriger	skull fragments
CMN 8162	Canadian Museum of Nature, Aylmer, Quebec, Canada	Tylosaurus proriger	skull and jaws
FFHM 1997-10	Fick Fossil and History Museum, Oakley, KS	Tylosaurus proriger	skull and jaws
FMNH PR2103	Field Museum of Natural History, Chicago, IL	Tylosaurus kansasensis	articulated skeleton
FMNH UC1342	Field Museum of Natural History, Chicago, IL	Tylosaurus kansasensis	dentary
FMNH P15144	Field Museum of Natural History, Chicago, IL	Tylosaurus proriger	skull and jaws
FMNH UR820	Field Museum of Natural History, Chicago, IL	Tylosaurus proriger	jaw fragments
FMNH UR902	Field Museum of Natural History, Chicago, IL	Tylosaurus proriger	skull and jaw fragments
FGM V-43	Fryxell Geology Museum, Augustana College, Rock Island, IL	Tylosaurus kansasensis	skull and jaws
GSM 1	Georgia Southern Museum, Statesboro, GA	Tylosaurus proriger	unclear
IPB R322	Goldfuss Museum im Institut für Paläontologie, Bonn, Germany	Tylosaurus kansasensis	skull and vertebrae?
HMG 1288	Hobetsu Museum, Hokkaido, Japan	Tylosaurus proriger	skull and jaws?
LACMNH 127815	Los Angeles County Museum, Los Angeles, CA	Tylosaurus kansasensis	skull and postcrania
MCZ 1589	Museum of Comparative Zoology, Harvard University, Cambridge, MA	Tylosaurus kansasensis	skull and jaw fragments
MCZ 4374	Museum of Comparative Zoology, Harvard University, Cambridge, MA	Tylosaurus proriger	skull fragments and vertebrae	holotype
RMM 5610	Red Mountain Museum, Birmingham, AL	Tylosaurus proriger	unclear	currently held in collections of McWane Science Center, Birmingham, AL
ROM 7906	Royal Ontario Museum, Toronto, Ontario, Canada	Tylosaurus proriger	unclear
TMP 1982.050.0010	Royal Tyrell Museum of Palaeontology, Drumheller, Alberta, Canada	Tylosaurus proriger	unclear	cast of LACMNH 28964
FHSM VP-13742	Sternberg Museum of Natural History, Hays, KS	Tylosaurus kansasensis	skull and jaw fragments
FHSM VP-14840	Sternberg Museum of Natural History, Hays, KS	Tylosaurus kansasensis	premaxilla
FHSM VP-14848	Sternberg Museum of Natural History, Hays, KS	Tylosaurus kansasensis	skull fragments and vertebrae
FHSM VP-15631	Sternberg Museum of Natural History, Hays, KS	Tylosaurus kansasensis	skull, postcrania (front limbs, vertebrae)
FHSM VP-15632	Sternberg Museum of Natural History, Hays, KS	Tylosaurus kansasensis	skull and cervical vertebrae
FHSM VP-17206	Sternberg Museum of Natural History, Hays, KS	Tylosaurus kansasensis	premaxilla
FHSM VP-18520	Sternberg Museum of Natural History, Hays, KS	Tylosaurus kansasensis	skull fragments
FHSM VP-2295	Sternberg Museum of Natural History, Hays, KS	Tylosaurus kansasensis	skull, jaws, and cervical vertebrae	holotype
FHSM VP-2495	Sternberg Museum of Natural History, Hays, KS	Tylosaurus kansasensis	skull, vertebrae
FHSM VP-3366	Sternberg Museum of Natural History, Hays, KS	Tylosaurus kansasensis	skull, postcranial fragments
FHSM VP-78	Sternberg Museum of Natural History, Hays, KS	Tylosaurus kansasensis	skull and jaws	referred to as FHM 1654 by Russell (1967)
FHSM VP-9350	Sternberg Museum of Natural History, Hays, KS	Tylosaurus kansasensis	skull fragments
FHSM VP-2209	Sternberg Museum of Natural History, Hays, KS	Tylosaurus nepaeolicus	skull fragments and jaws
FHSM VP-7262	Sternberg Museum of Natural History, Hays, KS	Tylosaurus nepaeolicus	skull and jaw fragments
FHSM VP-2496	Sternberg Museum of Natural History, Hays, KS	Tylosaurus proriger	skull fragments, postcrania
FHSM VP-3	Sternberg Museum of Natural History, Hays, KS	Tylosaurus proriger	articulated skeleton
FHSM VP-6907	Sternberg Museum of Natural History, Hays, KS	Tylosaurus proriger	skull and postcranial fragments
FHSM VP-14841	Sternberg Museum of Natural History, Hays, KS	Tylosaurus sp.	premaxilla
FHSM VP-14842	Sternberg Museum of Natural History, Hays, KS	Tylosaurus sp.	premaxilla
FHSM VP-14843	Sternberg Museum of Natural History, Hays, KS	Tylosaurus sp.	premaxilla
FHSM VP-14844	Sternberg Museum of Natural History, Hays, KS	Tylosaurus sp.	premaxilla
FHSM VP-14845	Sternberg Museum of Natural History, Hays, KS	Tylosaurus sp.	skull and jaw fragments, vertebrae	neonate
TMM 31051-64	Texas Memorial Museum, University of Texas, Austin, TX	Tylosaurus kansasensis	premaxilla, quadrate
TMM 40092-27	Texas Memorial Museum, University of Texas, Austin, TX	Tylosaurus kansasensis	premaxilla
USNM 6086	United States National Museum, Washington, D. C.	Tylosaurus proriger	skull and jaws
USNM 8898	United States National Museum, Washington, D. C.	Tylosaurus proriger	articulated skeleton
KUVP 1032	University of Kansas Museum of Natural History, Lawrence, KS	Tylosaurus proriger	skull and jaws
KUVP 1033	University of Kansas Museum of Natural History, Lawrence, KS	Tylosaurus proriger	skull and cervical vertebrae
KUVP 1129	University of Kansas Museum of Natural History, Lawrence, KS	Tylosaurus proriger	unclear
KUVP 28705	University of Kansas Museum of Natural History, Lawrence, KS	Tylosaurus proriger	skull
KUVP 5033	University of Kansas Museum of Natural History, Lawrence, KS	Tylosaurus proriger	disarticulated skeleton
KUVP 65636	University of Kansas Museum of Natural History, Lawrence, KS	Tylosaurus proriger	skull and jaw fragments
KUVP 66129	University of Kansas Museum of Natural History, Lawrence, KS	Tylosaurus proriger	skull, jaws, and cervical vertebrae
KUVP 1020	University of Kansas Museum of Natural History, Lawrence, KS	Tylosaurus proriger?	unclear
YPM 40796	Yale Peabody Museum, Yale University, New Haven, CT	Tylosaurus kansasensis	skull fragments
YPM 3969	Yale Peabody Museum, Yale University, New Haven, CT	Tylosaurus nepaeolicus	skull fragments
YPM 3970	Yale Peabody Museum, Yale University, New Haven, CT	Tylosaurus nepaeolicus	quadrate?
YPM 3974	Yale Peabody Museum, Yale University, New Haven, CT	Tylosaurus nepaeolicus	skull fragments, vertebrae, postcranial fragments
YPM 3976	Yale Peabody Museum, Yale University, New Haven, CT	Tylosaurus nepaeolicus	unclear
YPM 3979	Yale Peabody Museum, Yale University, New Haven, CT	Tylosaurus nepaeolicus	unclear
YPM 3980	Yale Peabody Museum, Yale University, New Haven, CT	Tylosaurus nepaeolicus	unclear
YPM 3992	Yale Peabody Museum, Yale University, New Haven, CT	Tylosaurus nepaeolicus	unclear
YPM 4000	Yale Peabody Museum, Yale University, New Haven, CT	Tylosaurus nepaeolicus	unclear
YPM 1268	Yale Peabody Museum, Yale University, New Haven, CT	Tylosaurus proriger	unclear
YPM 3977	Yale Peabody Museum, Yale University, New Haven, CT	Tylosaurus proriger	unclear
YPM 3981	Yale Peabody Museum, Yale University, New Haven, CT	Tylosaurus proriger	unclear
YPM 3990	Yale Peabody Museum, Yale University, New Haven, CT	Tylosaurus proriger	unclear
YPM 4002	Yale Peabody Museum, Yale University, New Haven, CT	Tylosaurus proriger	unclear
